# Supplementary material for: Essential role of a Plasmodium berghei heat shock protein (PBANKA_0938300) in gametocyte development
Source: Sci Rep. 2021 Dec 8;11:23640. doi: 10.1038/s41598-021-03059-4 (PMC8654831; doi:10.1038/s41598-021-03059-4)
Supplement: Supplementary file 3 — Supplementary Table 2. [file 41598_2021_3059_MOESM3_ESM.xlsx]

## Sheet: Sheet1
Supp table-2: Differentially Expressed Genes (DEGs) and Fold Changes
Gene Funtion	gene	FPKM WT	FPKM HSPJ62KO	Fold Change KO/WT	log2(fold_change)	test_stat	p_value	q_value	significant	status	Stage of Expression	Nature Review 10.1038/nrmicro3519
ookinete surface protein P28	PBANKA_051490	291.246	1.76423	0.00605753	-7.36706	-11.4204	5e-05	0.0015817	yes	OK	Unique in Gametocytes
fam-b protein	PBANKA_021560	135.238	0.831498	0.00614841	-7.34557	-9.65893	5e-05	0.0015817	yes	OK	Expression in all stages
PIR protein, pseudogene	PBANKA_072220	40.9311	0.29585	0.007228	-7.11219	-8.04788	0.0004	0.00977778	yes	OK	pseudogene
PIR protein, pseudogene	PBANKA_072210	20.9382	0.233677	0.0111603	-6.48548	-7.74281	0.0001	0.00293333	yes	OK	pseudogene
PIR protein	PBANKA_021600	32.4472	0.420731	0.0129666	-6.26905	-9.09409	5e-05	0.0015817	yes	OK	Expression in all stages
LCCL domain-containing protein	PBANKA_131950	11.8257	0.170555	0.0144224	-6.11555	-9.43095	5e-05	0.0015817	yes	OK	Unique in Gametocytes (Female)	No Gametocytes
LCCL domain-containing protein	PBANKA_131530	8.75079	0.170554	0.0194901	-5.68111	-6.96728	5e-05	0.0015817	yes	OK	Unique in Gametocytes (Female)
conserved protein, unknown function	PBANKA_070490	25.0809	0.656692	0.026183	-5.25523	-6.64216	5e-05	0.0015817	yes	OK	Unique in Gametocytes (Female)
conserved protein, unknown function	PBANKA_070480	10.0497	0.277452	0.027608	-5.17877	-5.53584	0.0008	0.0175204	yes	OK	Unique in Gametocytes (Female)
male development gene 1	PBANKA_143220	58.5837	1.84015	0.0314106	-4.9926	-7.38307	5e-05	0.0015817	yes	OK	Unique in Gametocytes (Male)	20 Fold
NIMA related kinase 3, putative	PBANKA_060060	16.5649	0.521716	0.0314953	-4.98872	-6.03456	5e-05	0.0015817	yes	OK	Unique in Gametocytes (Male)
subpellicular microtubule protein 1, putative	PBANKA_081070	19.0416	0.609752	0.0320221	-4.96479	-6.34783	5e-05	0.0015817	yes	OK	Unique in Gametocytes (Female)
conserved protein, unknown function	PBANKA_131860	100.773	3.2793	0.0325415	-4.94158	-7.29843	5e-05	0.0015817	yes	OK	Unique in Gametocytes (Female)
conserved Plasmodium protein, unknown function	PBANKA_135380	21.6192	0.722064	0.0333992	-4.90404	-6.75717	5e-05	0.0015817	yes	OK	Unique in Gametocytes (Female)
PH domain-containing protein	PBANKA_041720	25.6702	0.891451	0.0347271	-4.8478	-6.52755	5e-05	0.0015817	yes	OK	Unique in Gametocytes (Female)
plasmepsin VII	PBANKA_051760	17.804	0.710221	0.0398911	-4.64779	-7.02237	5e-05	0.0015817	yes	OK	Unique in Gametocytes (Female)
inner membrane complex protein 1i	PBANKA_070710	16.3185	0.689154	0.0422315	-4.56554	-6.9387	5e-05	0.0015817	yes	OK	Unique in Gametocytes (Female)
ookinete surface protein P25	PBANKA_051500	409.71	18.279	0.0446145	-4.48634	-9.95771	5e-05	0.0015817	yes	OK	Unique in Gametocytes (Female)
IMP1-like protein, putative	PBANKA_120420	27.8728	1.30797	0.0469264	-4.41346	-7.50705	5e-05	0.0015817	yes	OK	Unique in Gametocytes (Male n Female)
conserved Plasmodium protein, unknown function	PBANKA_132990	102.474	5.45683	0.0532509	-4.23104	-6.18225	5e-05	0.0015817	yes	OK	Unique in Gametocytes (Female)
fam-b protein	PBANKA_072260	870.397	47.6024	0.0546904	-4.19257	-10.1393	5e-05	0.0015817	yes	OK	Expression in all stages
conserved Plasmodium protein, unknown function	PBANKA_136360	9.41634	0.517649	0.0549735	-4.18512	-4.82867	0.0003	0.00752332	yes	OK	Unique in Gametocytes (Female)
PIR protein	PBANKA_000600	22.711	1.25575	0.0552926	-4.17677	-6.11641	5e-05	0.0015817	yes	OK
kinesin-7, putative	PBANKA_060950	6.88418	0.393445	0.0571521	-4.12905	-7.2923	5e-05	0.0015817	yes	OK	Unique in Gametocytes (Female)
conserved Plasmodium protein, unknown function	PBANKA_080030	80.8496	4.64513	0.057454	-4.12145	-9.17926	5e-05	0.0015817	yes	OK	Expression in all stages
conserved Plasmodium protein, unknown function	PBANKA_080680	6.74275	0.397858	0.0590053	-4.08301	-5.59586	5e-05	0.0015817	yes	OK	Unique in Gametocytes (Male)
PIR protein	PBANKA_146520	43.6768	2.61664	0.0599092	-4.06108	-7.24849	5e-05	0.0015817	yes	OK	Expression in all stages
radial spoke head protein 9, putative	PBANKA_143150	9.87489	0.594992	0.060253	-4.05282	-5.34172	5e-05	0.0015817	yes	OK	Unique in Gametocytes (Male)
fam-b protein	PBANKA_021580	173.719	10.5711	0.0608517	-4.03856	-8.80277	5e-05	0.0015817	yes	OK
conserved Plasmodium protein, unknown function	PBANKA_103880	12.6203	0.77633	0.0615144	-4.02293	-4.53824	0.0003	0.00752332	yes	OK
CPW-WPC family protein	PBANKA_135250	22.7173	1.40296	0.0617573	-4.01725	-7.17715	5e-05	0.0015817	yes	OK
secreted ookinete protein, putative	PBANKA_142170	11.1004	0.731187	0.0658703	-3.92422	-4.54708	0.00035	0.00864286	yes	OK	Unique in Gametocytes (Female)
CPW-WPC family protein	PBANKA_094340	35.5881	2.38815	0.0671053	-3.89743	-7.85898	5e-05	0.0015817	yes	OK
conserved Plasmodium protein, unknown function	PBANKA_071970	3.53869	0.246346	0.069615	-3.84446	-5.09379	5e-05	0.0015817	yes	OK
conserved protein, unknown function	PBANKA_082320	15.5568	1.10562	0.0710699	-3.81461	-5.57808	5e-05	0.0015817	yes	OK
zinc finger protein, putative	PBANKA_113490	10.1039	0.719411	0.0712013	-3.81195	-6.67636	5e-05	0.0015817	yes	OK
conserved protein, unknown function	PBANKA_111500	7.26094	0.526911	0.0725679	-3.78453	-5.75898	5e-05	0.0015817	yes	OK
conserved Plasmodium protein, unknown function	PBANKA_131650	7.67397	0.564516	0.0735624	-3.76489	-4.30335	0.00055	0.0128599	yes	OK
Plasmodium exported protein, unknown function	PBANKA_146510	277.225	20.9078	0.0754182	-3.72894	-8.7371	5e-05	0.0015817	yes	OK
conserved Plasmodium protein, unknown function	PBANKA_133480	2.65687	0.201693	0.0759138	-3.71949	-5.20676	5e-05	0.0015817	yes	OK
conserved Plasmodium protein, unknown function	PBANKA_133490	9.95047	0.760163	0.0763947	-3.71039	-6.2531	5e-05	0.0015817	yes	OK
conserved Plasmodium protein, unknown function	PBANKA_062200	23.3356	1.80718	0.077443	-3.69072	-5.99518	5e-05	0.0015817	yes	OK
conserved Plasmodium protein, unknown function	PBANKA_133620	12.3352	1.00089	0.081141	-3.62343	-3.74107	0.0015	0.0296327	yes	OK
kinesin-like protein, putative	PBANKA_090250	1.5684	0.129351	0.0824732	-3.59993	-3.85385	0.00115	0.0239914	yes	OK
PIR protein	PBANKA_000390	22.4616	1.92957	0.0859053	-3.54111	-6.96643	5e-05	0.0015817	yes	OK
inner membrane complex protein 1h	PBANKA_143660	21.5935	2.08182	0.0964096	-3.37468	-6.41171	5e-05	0.0015817	yes	OK
gamete egress and sporozoite traversal protein	PBANKA_131270	25.5196	2.50388	0.098116	-3.34937	-5.48663	5e-05	0.0015817	yes	OK	Unique in Gametocytes (Male)
GAS8-like protein, putative	PBANKA_112380	5.22921	0.556851	0.106489	-3.23123	-4.31081	5e-05	0.0015817	yes	OK
ADP-ribosylation factor, putative	PBANKA_082140	24.5587	2.62528	0.106898	-3.22569	-4.83229	5e-05	0.0015817	yes	OK
conserved Plasmodium protein, unknown function	PBANKA_141930	8.46873	0.950899	0.112284	-3.15478	-5.32597	5e-05	0.0015817	yes	OK
conserved protein, unknown function	PBANKA_132940	19.8483	2.23233	0.11247	-3.1524	-5.27412	5e-05	0.0015817	yes	OK
fam-a protein, pseudogene	PBANKA_130035	22.9337	2.58812	0.112852	-3.1475	-6.20551	5e-05	0.0015817	yes	OK
conserved Plasmodium protein, unknown function	PBANKA_093470	15.6177	1.81686	0.116333	-3.10367	-5.1734	5e-05	0.0015817	yes	OK
conserved Plasmodium protein, unknown function	PBANKA_142910	28.2395	3.34335	0.118393	-3.07835	-3.45646	0.00025	0.00647059	yes	OK
fam-b protein	PBANKA_094370	6.82767	0.820033	0.120104	-3.05764	-3.80595	0.00025	0.00647059	yes	OK
fam-b protein	PBANKA_000400	174.183	20.9229	0.12012	-3.05745	-6.89225	5e-05	0.0015817	yes	OK
conserved Plasmodium protein, unknown function	PBANKA_111410	16.6718	2.00804	0.120445	-3.05355	-4.55489	5e-05	0.0015817	yes	OK
conserved Plasmodium protein, unknown function	PBANKA_050790	1.3119	0.161472	0.123083	-3.0223	-3.28687	0.0022	0.0400301	yes	OK
conserved protein, unknown function	PBANKA_133810	32.5544	4.03649	0.123992	-3.01168	-5.4555	5e-05	0.0015817	yes	OK
TPH domain-containing protein, putative	PBANKA_112960	28.2903	3.61536	0.127795	-2.96809	-5.68013	5e-05	0.0015817	yes	OK
inner membrane complex protein 1j, putative	PBANKA_112040	16.0023	2.09684	0.131034	-2.93199	-5.70878	5e-05	0.0015817	yes	OK
conserved protein, unknown function	PBANKA_124350	20.3738	2.69177	0.132119	-2.92009	-4.61571	5e-05	0.0015817	yes	OK
PIR protein	PBANKA_1466100	3.53749	0.467436	0.132138	-2.91989	-3.26205	0.0023	0.0412296	yes	OK
conserved Plasmodium protein, unknown function	PBANKA_131850	13.739	1.8322	0.133358	-2.90663	-3.8611	0.00015	0.00414857	yes	OK
sporozoite surface protein essential for liver stage development	PBANKA_091090	16.1762	2.17756	0.134615	-2.89308	-3.74181	0.0002	0.00534807	yes	OK	Unique in Gametocytes (Male)
conserved Plasmodium protein, unknown function	PBANKA_122550	5.26717	0.717	0.136126	-2.87698	-4.24211	5e-05	0.0015817	yes	OK
DDRGK domain-containing protein, putative	PBANKA_092770	2.33574	0.3266	0.139827	-2.83828	-4.90417	5e-05	0.0015817	yes	OK
kelch domain-containing protein, putative	PBANKA_142920	5.61618	0.790584	0.140769	-2.8286	-4.45822	5e-05	0.0015817	yes	OK
NAD(P) transhydrogenase, putative	PBANKA_131720	4.3013	0.609304	0.141656	-2.81954	-4.97326	5e-05	0.0015817	yes	OK
inner membrane complex sub-compartment protein 1	PBANKA_120940	43.3532	6.14388	0.141717	-2.81892	-4.54393	5e-05	0.0015817	yes	OK
conserved protein, unknown function	PBANKA_134230	20.4729	2.91503	0.142385	-2.81213	-3.86845	5e-05	0.0015817	yes	OK
conserved Plasmodium protein, unknown function	PBANKA_102960	10.407	1.49262	0.143425	-2.80164	-4.47647	5e-05	0.0015817	yes	OK
WD repeat-containing protein 16, putative	PBANKA_136150	3.21694	0.46282	0.14387	-2.79717	-4.17492	5e-05	0.0015817	yes	OK
conserved Plasmodium protein, unknown function	PBANKA_103860	2.57752	0.373878	0.145053	-2.78534	-3.70963	0.00015	0.00414857	yes	OK
conserved protein, unknown function	PBANKA_110800	3.95491	0.582183	0.147205	-2.7641	-3.55769	0.00015	0.00414857	yes	OK
conserved Plasmodium protein, unknown function	PBANKA_103790	9.68405	1.4572	0.150474	-2.73241	-3.04427	0.00135	0.027225	yes	OK
RuvB-like helicase 1, putative	PBANKA_142770	1.86169	0.282851	0.151932	-2.7185	-2.99996	0.0023	0.0412296	yes	OK
conserved Plasmodium protein, unknown function	PBANKA_143630	6.80803	1.0561	0.155126	-2.68849	-3.57635	0.0002	0.00534807	yes	OK
inner membrane complex protein 1k, putative	PBANKA_135490	9.62608	1.57885	0.164018	-2.60808	-4.51011	5e-05	0.0015817	yes	OK
ankyrin-repeat protein, putative	PBANKA_120890	12.3558	2.08384	0.168653	-2.56787	-3.55022	5e-05	0.0015817	yes	OK
conserved Plasmodium protein, unknown function	PBANKA_120450	21.8129	3.7672	0.172705	-2.53362	-3.57889	5e-05	0.0015817	yes	OK
LIMP protein	PBANKA_060580	58.7616	10.1606	0.172912	-2.53189	-3.75006	0.0001	0.00293333	yes	OK
conserved protein, unknown function	PBANKA_010980	4.09715	0.714036	0.174276	-2.52055	-3.37064	0.0002	0.00534807	yes	OK	Unique in Gametocytes (Female)
fam-b protein	PBANKA_050030	4.00432	0.709123	0.177089	-2.49745	-2.9122	0.0027	0.0466714	yes	OK
PIR protein, pseudogene	PBANKA_146530	62.7258	11.1617	0.177944	-2.4905	-5.57842	5e-05	0.0015817	yes	OK
PIR protein	PBANKA_000320	5.58655	1.00239	0.179429	-2.47851	-3.42137	0.0001	0.00293333	yes	OK
conserved Plasmodium protein, unknown function	PBANKA_113890	1.24922	0.22421	0.17948	-2.47811	-3.64794	5e-05	0.0015817	yes	OK
lactate dehydrogenase, putative	PBANKA_134040	23.8754	4.3472	0.182079	-2.45736	-4.71427	5e-05	0.0015817	yes	OK
6-cysteine protein	PBANKA_135970	5.89562	1.10714	0.18779	-2.4128	-3.74842	5e-05	0.0015817	yes	OK
CPW-WPC family protein	PBANKA_112880	56.1283	10.5621	0.188178	-2.40983	-5.07863	5e-05	0.0015817	yes	OK
PIR protein, pseudogene	PBANKA_072290	256.171	50.2451	0.196139	-2.35005	-5.87387	5e-05	0.0015817	yes	OK
LCCL domain-containing protein	PBANKA_130070	6.35466	1.25138	0.196923	-2.34429	-4.78845	5e-05	0.0015817	yes	OK
PIR protein, pseudogene	PBANKA_072270	8.57185	1.80402	0.210459	-2.24839	-3.83926	5e-05	0.0015817	yes	OK
conserved Plasmodium protein, unknown function	PBANKA_136180	2.8667	0.604479	0.210862	-2.24563	-3.0364	0.0005	0.0118627	yes	OK
subpellicular microtubule protein 2, putative	PBANKA_144500	7.25477	1.53317	0.211333	-2.24241	-3.25079	0.0002	0.00534807	yes	OK
Tat binding protein 1(TBP-1)-interacting protein, putative	PBANKA_060510	4.54817	0.962634	0.211653	-2.24023	-3.84249	5e-05	0.0015817	yes	OK
conserved Plasmodium protein, unknown function	PBANKA_081260	15.0795	3.2017	0.212321	-2.23567	-3.55263	5e-05	0.0015817	yes	OK
fam-a protein	PBANKA_000020	774.507	164.737	0.212699	-2.23311	-5.92639	5e-05	0.0015817	yes	OK
protein kinase, putative	PBANKA_141450	15.4434	3.30546	0.214037	-2.22406	-4.04116	5e-05	0.0015817	yes	OK
conserved Plasmodium protein, unknown function	PBANKA_141480	48.8775	10.5809	0.216478	-2.2077	-3.44442	0.0001	0.00293333	yes	OK
conserved Plasmodium protein, unknown function	PBANKA_110960	3.82023	0.843879	0.220897	-2.17855	-3.56743	5e-05	0.0015817	yes	OK
conserved Plasmodium protein, unknown function	PBANKA_142150	3.65574	0.808499	0.221159	-2.17685	-4.01591	5e-05	0.0015817	yes	OK
PIR protein	PBANKA_000430	18.5848	4.14661	0.223118	-2.16412	-4.03976	5e-05	0.0015817	yes	OK
transmembrane protein 43, putative	PBANKA_133470	9.23429	2.0649	0.223612	-2.16093	-3.85358	5e-05	0.0015817	yes	OK
WD repeat-containing protein WRAP73, putative	PBANKA_094170	6.34368	1.43223	0.225773	-2.14705	-3.60099	5e-05	0.0015817	yes	OK
fam-a protein	PBANKA_000350	319.042	74.0407	0.232072	-2.10735	-5.22881	5e-05	0.0015817	yes	OK
fam-b protein	PBANKA_146540	41.6509	9.70081	0.232908	-2.10217	-4.19993	5e-05	0.0015817	yes	OK
conserved Plasmodium protein, unknown function	PBANKA_061240	28.7101	6.70457	0.233527	-2.09834	-4.93225	5e-05	0.0015817	yes	OK
PIR protein	PBANKA_040010	31.8645	7.57295	0.237661	-2.07302	-4.65209	5e-05	0.0015817	yes	OK
conserved Plasmodium protein, unknown function	PBANKA_132010	3.7102	0.881878	0.23769	-2.07284	-3.55744	5e-05	0.0015817	yes	OK
MOLO1 domain-containing protein, putative	PBANKA_110410	31.3442	7.5112	0.239636	-2.06108	-4.05721	5e-05	0.0015817	yes	OK
nuclear fusion protein	PBANKA_113980	1.9852	0.480298	0.241939	-2.04728	-2.8629	0.0006	0.0138947	yes	OK
meiosis-specific nuclear structural protein 1, putative	PBANKA_140960	21.3354	5.23202	0.245227	-2.02781	-4.21029	5e-05	0.0015817	yes	OK
PIR protein	PBANKA_070030	5.55576	1.36657	0.245974	-2.02342	-3.0913	0.0005	0.0118627	yes	OK
HSP20-like chaperone, putative	PBANKA_146390	43.9326	10.824	0.246377	-2.02106	-3.8018	5e-05	0.0015817	yes	OK
LEM3/CDC50 family protein, putative	PBANKA_061700	6.32605	1.56736	0.247763	-2.01297	-3.35466	5e-05	0.0015817	yes	OK
conserved Plasmodium protein, unknown function	PBANKA_010510	51.2612	12.7067	0.247881	-2.01227	-3.41309	5e-05	0.0015817	yes	OK
conserved Plasmodium protein, unknown function	PBANKA_133500	7.09419	1.77242	0.249841	-2.00092	-3.06961	0.0003	0.00752332	yes	OK
protein SOC3	PBANKA_130450	7.15787	1.81314	0.253307	-1.98104	-3.47776	5e-05	0.0015817	yes	OK
conserved Plasmodium protein, unknown function	PBANKA_092760	4.05265	1.037	0.255882	-1.96645	-3.59293	5e-05	0.0015817	yes	OK
calmodulin-like protein	PBANKA_130810	11.9904	3.11453	0.259752	-1.94479	-3.03691	5e-05	0.0015817	yes	OK
conserved Plasmodium protein, unknown function	PBANKA_070120	4.23555	1.13165	0.267179	-1.90413	-4.03218	5e-05	0.0015817	yes	OK
zinc finger (CCCH type) protein, putative	PBANKA_120680	3.06622	0.826406	0.269519	-1.89154	-2.52212	0.0017	0.0330442	yes	OK
	PBANKA_090070	14.7053	4.01369	0.272942	-1.87334	-4.00548	5e-05	0.0015817	yes	OK
PIR protein	PBANKA_083700	15.0956	4.13819	0.274132	-1.86706	-3.41302	5e-05	0.0015817	yes	OK
PIR protein	PBANKA_114630	109.611	30.5691	0.278887	-1.84225	-4.39217	5e-05	0.0015817	yes	OK
conserved Plasmodium protein, unknown function	PBANKA_146130	34.5262	9.63453	0.27905	-1.84141	-3.78637	5e-05	0.0015817	yes	OK
conserved Plasmodium protein, unknown function	PBANKA_082890	7.65363	2.14784	0.28063	-1.83326	-3.1247	0.00015	0.00414857	yes	OK
PIR protein	PBANKA_070020	57.3609	16.1104	0.28086	-1.83207	-4.0364	5e-05	0.0015817	yes	OK
conserved Plasmodium protein, unknown function	PBANKA_091250	6.56143	1.89505	0.288817	-1.79177	-3.30615	5e-05	0.0015817	yes	OK
conserved Plasmodium protein, unknown function	PBANKA_133570	8.30092	2.41261	0.290644	-1.78268	-2.65708	0.00065	0.0148396	yes	OK
conserved Plasmodium protein, unknown function	PBANKA_143030	38.9477	11.3374	0.291093	-1.78045	-3.36322	5e-05	0.0015817	yes	OK
plasmepsin VIII	PBANKA_132910	20.6074	6.03584	0.292897	-1.77154	-3.58571	5e-05	0.0015817	yes	OK
LCCL domain-containing protein, putative	PBANKA_020450	2.54838	0.757158	0.297113	-1.75092	-3.08275	0.00015	0.00414857	yes	OK
PIR protein	PBANKA_146600	20.53	6.10735	0.297484	-1.74912	-3.42374	5e-05	0.0015817	yes	OK
PIR protein	PBANKA_000240	3.48238	1.04881	0.301176	-1.73132	-2.99607	0.00015	0.00414857	yes	OK
conserved Plasmodium protein, unknown function	PBANKA_135790	12.4665	3.83465	0.307596	-1.70089	-2.93617	0.0001	0.00293333	yes	OK
conserved protein, unknown function	PBANKA_071130	6.87952	2.12523	0.308921	-1.69469	-2.85531	0.00045	0.0107822	yes	OK
PIR protein	PBANKA_094400	31.5588	9.80126	0.310571	-1.687	-3.54525	5e-05	0.0015817	yes	OK
conserved Plasmodium protein, unknown function	PBANKA_122590	11.2115	3.51047	0.313113	-1.67525	-3.90369	5e-05	0.0015817	yes	OK
conserved Plasmodium protein, unknown function	PBANKA_082120	93.8815	29.5964	0.315253	-1.66542	-3.50215	5e-05	0.0015817	yes	OK
PIR protein, pseudogene	PBANKA_020110	7.51401	2.39745	0.319064	-1.64808	-2.55744	0.00075	0.0168056	yes	OK
conserved Plasmodium protein, unknown function	PBANKA_082580	9.95986	3.19664	0.320952	-1.63957	-2.52483	0.0014	0.0281162	yes	OK
conserved Plasmodium membrane protein, unknown function	PBANKA_123900	163.872	52.7612	0.321966	-1.63502	-3.58214	5e-05	0.0015817	yes	OK
secreted ookinete protein, putative	PBANKA_112900	53.3654	17.287	0.323936	-1.62621	-2.97551	5e-05	0.0015817	yes	OK
5.8S ribosomal RNA	berg07:rRNA:rfamscan:29369-29527	10637.1	3453.3	0.324647	-1.62306	-2.97696	5e-05	0.0015817	yes	OK
condensin-2 complex subunit H2, putative	PBANKA_030180	1.57441	0.513564	0.326195	-1.6162	-2.39731	0.00205	0.0383089	yes	OK
microgamete surface protein MiGS, putative	PBANKA_144900	23.6238	7.73941	0.327611	-1.60995	-3.52779	5e-05	0.0015817	yes	OK
conserved Plasmodium protein, unknown function	PBANKA_030160	20.1763	6.64868	0.329529	-1.60152	-3.43642	5e-05	0.0015817	yes	OK
mechanosensitive ion channel protein, putative	PBANKA_093900	3.64283	1.20108	0.329711	-1.60073	-3.20567	5e-05	0.0015817	yes	OK
conserved protein, unknown function	PBANKA_122990	5.20009	1.73351	0.333362	-1.58484	-2.64041	0.00105	0.0220957	yes	OK
PIR protein	PBANKA_000420	25.7038	8.64427	0.336303	-1.57216	-3.17834	5e-05	0.0015817	yes	OK
WD repeat-containing protein, putative	PBANKA_094240	2.44961	0.823844	0.336316	-1.57211	-2.40882	0.0022	0.0400301	yes	OK
conserved Plasmodium protein, unknown function	PBANKA_102000	2.19287	0.743229	0.33893	-1.56094	-2.79507	0.00035	0.00864286	yes	OK
fam-b protein	PBANKA_040030	851.474	294.329	0.34567	-1.53253	-4.10454	5e-05	0.0015817	yes	OK
conserved Plasmodium protein, unknown function	PBANKA_051600	18.9954	6.57007	0.345877	-1.53167	-2.32117	0.00265	0.0461367	yes	OK
E1-E2 ATPase, putative	PBANKA_136160	1.48086	0.51227	0.345927	-1.53146	-2.66187	0.00085	0.0185315	yes	OK
conserved Plasmodium protein, unknown function	PBANKA_146330	10.099	3.52192	0.348739	-1.51978	-3.05193	5e-05	0.0015817	yes	OK
LCCL domain-containing protein	PBANKA_103520	3.18071	1.10944	0.348803	-1.51951	-2.92779	5e-05	0.0015817	yes	OK
conserved Plasmodium protein, unknown function	PBANKA_061550	1.49221	0.545877	0.365818	-1.4508	-2.40106	0.00175	0.0336111	yes	OK
PIR protein	PBANKA_000340	27.4043	10.1093	0.368895	-1.43872	-3.01641	5e-05	0.0015817	yes	OK
PIR protein	PBANKA_030020	26.9797	9.9712	0.369582	-1.43604	-2.95999	5e-05	0.0015817	yes	OK
conserved Plasmodium protein, unknown function	PBANKA_145040	0.915897	0.339735	0.370931	-1.43077	-2.35663	0.0021	0.0389425	yes	OK
condensin-2 complex subunit G2, putative	PBANKA_131200	1.42185	0.531853	0.374057	-1.41867	-2.3361	0.00285	0.048742	yes	OK
mRNA-binding protein PUF1	PBANKA_123350	1.75752	0.661904	0.376612	-1.40885	-2.42893	0.0009	0.01936	yes	OK		Gametocyte disruption
PIR protein	PBANKA_104040	7.3191	2.76301	0.377507	-1.40543	-2.38954	0.00175	0.0336111	yes	OK
PhIL1 interacting protein PIP3, putative	PBANKA_101390	37.4436	14.4022	0.384637	-1.37844	-2.82939	0.0001	0.00293333	yes	OK
fam-a protein	PBANKA_110075	133.093	51.3691	0.385964	-1.37346	-3.3111	5e-05	0.0015817	yes	OK
PIR protein	PBANKA_070010	71.6113	27.8501	0.388906	-1.36251	-3.10791	5e-05	0.0015817	yes	OK
AAA family ATPase, putative	PBANKA_090950	4.87371	1.90467	0.390805	-1.35548	-2.45024	0.0009	0.01936	yes	OK
reticulocyte binding protein, putative	PBANKA_000220	2.71689	1.06463	0.391856	-1.35161	-2.45344	0.0009	0.01936	yes	OK
conserved Plasmodium protein, unknown function	PBANKA_050380	3.0809	1.24356	0.403635	-1.30888	-2.38771	0.00175	0.0336111	yes	OK
plasmepsin VI, putative	PBANKA_040970	7.83573	3.16293	0.403655	-1.3088	-2.42827	0.0012	0.0248205	yes	OK
thioredoxin-like associated protein 1, putative	PBANKA_144480	10.2252	4.12859	0.403766	-1.30841	-2.50205	0.0008	0.0175204	yes	OK
conserved Plasmodium protein, unknown function	PBANKA_080720	20.4663	8.27433	0.40429	-1.30653	-2.40589	0.00055	0.0128599	yes	OK
conserved Plasmodium protein, unknown function	PBANKA_061070	11.0418	4.53163	0.410407	-1.28487	-2.22842	0.00235	0.0419705	yes	OK
blood stage antigen 41-3 precursor, putative	PBANKA_060620	24.34	10.0802	0.414141	-1.27181	-2.66197	0.0002	0.00534807	yes	OK
PIR protein	PBANKA_090020	10.1267	4.21194	0.415924	-1.26561	-2.67576	0.00025	0.00647059	yes	OK
inner membrane complex protein 1e	PBANKA_040270	33.3375	14.0337	0.420958	-1.24825	-2.81607	0.0001	0.00293333	yes	OK
meiotic recombination protein DMC1	PBANKA_071400	38.8254	16.4496	0.423681	-1.23895	-2.67933	0.0002	0.00534807	yes	OK
conserved Plasmodium protein, unknown function	PBANKA_143770	55.9823	24.424	0.436281	-1.19667	-2.60282	0.00015	0.00414857	yes	OK
PIR protein, pseudogene	PBANKA_040020	10.6458	4.66326	0.438038	-1.19087	-2.2285	0.002	0.0375194	yes	OK
telomeric repeat binding factor 1, putative	PBANKA_082570	123.47	54.1024	0.438183	-1.1904	-2.20431	0.0029	0.0494225	yes	OK
MOLO1 domain-containing protein, putative	PBANKA_072090	111.732	49.035	0.438863	-1.18816	-2.81787	0.00015	0.00414857	yes	OK
conserved Plasmodium protein, unknown function	PBANKA_113230	3.62513	1.59694	0.440519	-1.18273	-2.3698	0.00125	0.0256356	yes	OK
PIR protein	PBANKA_104020	22.4807	10.0029	0.444955	-1.16826	-2.35781	0.00135	0.027225	yes	OK
conserved Plasmodium protein, unknown function	PBANKA_132610	9.2254	4.12145	0.44675	-1.16246	-2.40843	0.0006	0.0138947	yes	OK		NO Gametocytes
actin-related protein	PBANKA_020930	77.7619	34.9154	0.449004	-1.1552	-2.79666	0.0001	0.00293333	yes	OK
PIR protein	PBANKA_120010	51.4716	23.1413	0.449594	-1.15331	-2.58969	0.00045	0.0107822	yes	OK
PIR protein, pseudogene	PBANKA_000140	71.1077	32.0017	0.450045	-1.15186	-2.64751	5e-05	0.0015817	yes	OK
phospholipase DDHD1, putative	PBANKA_142310	25.5325	11.568	0.45307	-1.1422	-2.60009	0.0001	0.00293333	yes	OK
fam-a protein, pseudogene	PBANKA_040080	69.7645	31.6729	0.453997	-1.13924	-2.74862	0.00025	0.00647059	yes	OK
kinesin-8, putative	PBANKA_020270	5.28857	2.41696	0.457016	-1.12968	-2.34765	0.001	0.0212281	yes	OK
guanylyl cyclase beta	PBANKA_113670	2.06882	0.951526	0.459937	-1.12049	-2.32647	0.0012	0.0248205	yes	OK
osmiophilic body protein G377	PBANKA_146300	2.55575	1.19812	0.468794	-1.09298	-2.28566	0.00135	0.027225	yes	OK
conserved protein, unknown function	PBANKA_090300	240.515	112.907	0.469438	-1.09099	-2.54762	0.00045	0.0107822	yes	OK
zinc finger protein, putative	PBANKA_060860	9.84927	4.63381	0.470472	-1.08782	-2.32034	0.0017	0.0330442	yes	OK
conserved protein, unknown function	PBANKA_093260	72.8019	34.4362	0.473012	-1.08005	-2.50408	0.0007	0.0158318	yes	OK
PIR protein	PBANKA_060020	19.0014	9.0066	0.473997	-1.07705	-2.18315	0.0018	0.0341647	yes	OK
zinc finger protein, putative	PBANKA_050350	3.88687	1.84787	0.475413	-1.07274	-2.20992	0.0019	0.0359219	yes	OK
conserved Plasmodium protein, unknown function	PBANKA_092570	3.25663	1.5588	0.478654	-1.06294	-2.20543	0.0018	0.0341647	yes	OK
conserved Plasmodium protein, unknown function	PBANKA_010630	18.7394	9.02258	0.481476	-1.05447	-2.68206	0.0003	0.00752332	yes	OK
conserved Plasmodium protein, unknown function	PBANKA_122490	42.8731	20.7728	0.484518	-1.04538	-2.52271	0.0007	0.0158318	yes	OK
conserved Plasmodium protein, unknown function	PBANKA_144790	6.7196	3.31746	0.493699	-1.0183	-2.23522	0.00145	0.0287623	yes	OK
conserved protein, unknown function	PBANKA_090770	24.8647	12.443	0.500428	-0.998764	-2.4009	0.00145	0.0287623	yes	OK
conserved Plasmodium protein, unknown function	PBANKA_111520	12.7796	6.49873	0.508524	-0.975611	-2.19122	0.0021	0.0389425	yes	OK
PIR protein	PBANKA_000380	173.259	88.5331	0.510987	-0.968641	-2.52024	0.00055	0.0128599	yes	OK
PIR protein	PBANKA_124640	47.1266	24.2488	0.514546	-0.958628	-2.12862	0.00215	0.0395665	yes	OK
conserved Plasmodium protein, unknown function	PBANKA_051530	59.5466	31.4351	0.527908	-0.921641	-2.34916	0.00115	0.0239914	yes	OK
cdc2-related protein kinase 4, putative	PBANKA_080800	61.9143	33.3034	0.537895	-0.894603	-2.37746	0.0008	0.0175204	yes	OK
conserved Plasmodium protein, unknown function	PBANKA_070560	25.1175	13.7476	0.547332	-0.869516	-2.19479	0.002	0.0375194	yes	OK
conserved Plasmodium protein, unknown function	PBANKA_061220	46.5961	26.373	0.565992	-0.821146	-2.18021	0.0024	0.0427059	yes	OK
conserved Plasmodium protein, unknown function	PBANKA_051940	497.077	283.631	0.570598	-0.809452	-2.15257	0.0027	0.0466714	yes	OK
AP2 domain transcription factor, putative	PBANKA_145370	150.579	86.3676	0.57357	-0.80196	-2.09025	0.00265	0.0461367	yes	OK	Unique in Gametocytes (Male)
protein tyrosine phosphatase	PBANKA_093450	629.684	1079.28	1.714	0.777372	2.10776	0.00275	0.0473665	yes	OK
nucleolar protein Nop52, putative	PBANKA_083190	70.4276	121.058	1.7189	0.78149	2.08255	0.00265	0.0461367	yes	OK
zinc finger protein, putative	PBANKA_123980	91.377	157.979	1.72887	0.789828	2.14218	0.00255	0.04488	yes	OK
Plasmodium exported protein (PHIST), unknown function	PBANKA_114540	331.027	572.476	1.72939	0.790267	2.11717	0.0025	0.0441606	yes	OK
periodic tryptophan protein 1, putative	PBANKA_145220	147.41	255.889	1.7359	0.795687	2.17352	0.0023	0.0412296	yes	OK
HECT-like E3 ubiquitin ligase, putative	PBANKA_070450	9.31458	16.2615	1.74581	0.803894	2.18683	0.0022	0.0400301	yes	OK
myosin A	PBANKA_135570	33.281	58.6565	1.76246	0.817593	2.14733	0.00225	0.0407865	yes	OK
tryptophan-rich protein	PBANKA_062310	208.53	375.379	1.80012	0.848095	2.246	0.0016	0.0314797	yes	OK
asparagine/aspartate rich protein, putative	PBANKA_144820	11.0869	20.249	1.82639	0.86899	2.36327	0.00095	0.0203451	yes	OK
transcriptional regulatory protein sir2a	PBANKA_134380	100.392	187.891	1.87157	0.904247	2.3129	0.00075	0.0168056	yes	OK
conserved Plasmodium protein, unknown function	PBANKA_071950	6.97084	13.3712	1.91816	0.939731	2.51495	0.0003	0.00752332	yes	OK
PIR protein	PBANKA_030030	58.6389	113.192	1.93032	0.948846	2.34925	0.00105	0.0220957	yes	OK
conserved protein, unknown function	PBANKA_040950	751.419	1491.33	1.98468	0.98891	2.38557	0.0008	0.0175204	yes	OK
VPS13 domain-containing protein, putative	PBANKA_135930	6.26107	12.6163	2.01504	1.01081	2.71406	0.00035	0.00864286	yes	OK
chitinase	PBANKA_080050	30.9219	62.59	2.02413	1.01731	2.56792	0.00065	0.0148396	yes	OK
phd finger protein, putative	PBANKA_040830	4.70285	9.5222	2.02477	1.01776	2.58155	0.00045	0.0107822	yes	OK
RNA pseudouridylate synthase, putative	PBANKA_111100	10.3261	21.1588	2.04906	1.03496	2.76696	0.00015	0.00414857	yes	OK
eukaryotic translation initiation factor 2-alpha kinase 2	PBANKA_020580	7.40734	15.303	2.06592	1.04679	2.7097	0.00015	0.00414857	yes	OK
AP2 domain transcription factor AP2-SP	PBANKA_132980	14.1138	29.5398	2.09297	1.06555	2.62257	0.00025	0.00647059	yes	OK
citrate/oxoglutarate carrier protein, putative	PBANKA_143870	10.4026	21.7989	2.09552	1.06731	2.19535	0.00215	0.0395665	yes	OK
perforin-like protein 3	PBANKA_082420	3.11337	6.63043	2.12966	1.09062	2.21063	0.00245	0.0434359	yes	OK
conserved Plasmodium protein, unknown function	PBANKA_141740	4.79495	10.3392	2.15627	1.10854	2.28887	0.001	0.0212281	yes	OK
reticulocyte binding protein, putative	PBANKA_000160	17.9125	39.3663	2.1977	1.13599	2.32911	0.00125	0.0256356	yes	OK
conserved Plasmodium protein, unknown function	PBANKA_071900	47.8096	105.112	2.19855	1.13656	2.34435	0.00135	0.027225	yes	OK
conserved Plasmodium membrane protein, unknown function	PBANKA_031370	1.29359	2.94278	2.27489	1.1858	2.13556	0.00285	0.048742	yes	OK
PIR protein	PBANKA_114670	25.9978	59.9033	2.30417	1.20425	2.77292	5e-05	0.0015817	yes	OK
PIR protein	PBANKA_130010	5.30546	12.2826	2.31509	1.21106	2.2599	0.0018	0.0341647	yes	OK
PIR protein	PBANKA_136570	20.7193	48.3858	2.3353	1.22361	2.71473	0.0001	0.00293333	yes	OK
U2 spliceosomal RNA	PBANKA_091165	3854.38	9024.49	2.34136	1.22735	2.8608	5e-05	0.0015817	yes	OK
PIR protein	PBANKA_114640	23.4626	55.8205	2.37913	1.25043	2.79437	0.0001	0.00293333	yes	OK
PIR protein	PBANKA_050020	51.0546	122.533	2.40004	1.26306	3.09975	5e-05	0.0015817	yes	OK
fam-b protein	PBANKA_000110	13.8284	33.4824	2.42128	1.27577	2.59354	0.0003	0.00752332	yes	OK
conserved Plasmodium protein, unknown function	PBANKA_120070	5.88361	14.9334	2.53814	1.34377	2.72536	0.00025	0.00647059	yes	OK
PIR protein	PBANKA_062390	3.84514	10.8707	2.82713	1.49934	2.68441	0.00065	0.0148396	yes	OK
PIR protein	PBANKA_130020	533.632	1684.65	3.15695	1.65853	4.3153	5e-05	0.0015817	yes	OK
fam-b protein	PBANKA_124710	540.638	1724.25	3.18929	1.67323	4.40965	5e-05	0.0015817	yes	OK
PIR protein	PBANKA_021570	12.2644	39.8321	3.24778	1.69946	3.59123	5e-05	0.0015817	yes	OK
PIR protein	PBANKA_000190	5.92647	23.573	3.97758	1.99189	3.91305	5e-05	0.0015817	yes	OK
reticulocyte binding protein, putative	PBANKA_100010	0.972284	3.89964	4.0108	2.00389	4.27219	5e-05	0.0015817	yes	OK
fam-a protein	PBANKA_050070	530.832	2264.93	4.26675	2.09314	5.35254	5e-05	0.0015817	yes	OK
PIR protein	PBANKA_090060	14.1052	61.5733	4.36529	2.12608	4.71017	5e-05	0.0015817	yes	OK
tryptophan-rich protein, pseudogene	PBANKA_050025	10.1881	55.5311	5.45058	2.44642	5.44971	5e-05	0.0015817	yes	OK
PIR protein	PBANKA_120030	0.817311	4.48175	5.48353	2.45511	3.41812	0.0004	0.00977778	yes	OK
fam-b protein	PBANKA_000070	2.90128	17.2442	5.94365	2.57135	4.28621	5e-05	0.0015817	yes	OK
fam-a protein	PBANKA_020020	122.348	768.294	6.27958	2.65067	7.02402	5e-05	0.0015817	yes	OK
fam-b protein	PBANKA_050060	59.8742	397.503	6.63897	2.73096	6.73554	5e-05	0.0015817	yes	OK	Unique in erythrocyte
PIR protein	PBANKA_000060	12.6652	84.386	6.66282	2.73614	5.92359	5e-05	0.0015817	yes	OK
PIR protein	PBANKA_146580	0.438685	4.31025	9.82539	3.29651	3.45368	0.0017	0.0330442	yes	OK
reticulocyte binding protein, putative	PBANKA_000450	0.133509	1.49382	11.1889	3.48399	3.82663	0.00145	0.0287623	yes	OK
PIR protein	PBANKA_020030	1.90653	32.6619	17.1316	4.09859	8.51591	5e-05	0.0015817	yes	OK
fam-b protein	PBANKA_020070	15.8287	287.174	18.1426	4.18131	9.52058	5e-05	0.0015817	yes	OK
PIR protein	PBANKA_146590	2.475	52.6988	21.2924	4.41227	9.70077	5e-05	0.0015817	yes	OK
PIR protein	PBANKA_040050	2.83086	64.1017	22.6439	4.50105	10.084	5e-05	0.0015817	yes	OK
PIR protein	PBANKA_124700	2.53572	92.4544	36.4608	5.18827	11.0157	5e-05	0.0015817	yes	OK	Unique in erythrocyte
fam-b protein	PBANKA_120020	5.19797	204.272	39.2984	5.2964	10.4685	5e-05	0.0015817	yes	OK
PIR protein, pseudogene	PBANKA_000270	0.41447	21.8911	52.8171	5.72293	6.0338	0.0008	0.0175204	yes	OK
fam-b protein	PBANKA_090010	3.29635	211.856	64.2699	6.00607	11.1818	5e-05	0.0015817	yes	OK
fam-b protein	PBANKA_114660	2.80834	269.302	95.8937	6.58336	11.8165	5e-05	0.0015817	yes	OK
PIR protein	PBANKA_050050	3.89473	886.46	227.605	7.83039	15.358	5e-05	0.0015817	yes	OK
	PBANKA_040040	0.476588	255.286	535.653	9.06516	12.0615	5e-05	0.0015817	yes	OK
	berg05_28s	0.991808	827.832	834.67	9.70506	18.2697	5e-05	0.0015817	yes	OK
Legends:
Folds change Cutoff was set at +1.5 to -1.5 folds,
FPKM cutoff was >0.1, q-value<0.05, p-value<0.05
This table presents all the genes that were differentially expressed between wild type and ΔHspJ62-KO parasite lines
